# Supplementary material for: Smoking Is a Risk Factor for the Progression of Idiopathic Membranous Nephropathy
Source: PLoS One. 2014 Jun 25;9(6):e100835. doi: 10.1371/journal.pone.0100835 (PMC4071015; doi:10.1371/journal.pone.0100835)
Supplement: Table S4 — The anonymous data set of 171 patients with IMN. (XLSX) [file pone.0100835.s004.xlsx]

## Sheet: Sheet1
No	age	sex(male:1, female:2)	followup months	bmi	systolic bp	diastolic bp	smoker(never:0, current/ex:1)	smoker(never:0, ex:1, current:2)	cigarette number/day	pack/year	albmin	creatinine	eGFR	urinary protein	ACE(use:1)	creatine (last time)	immunosuppressive treatment (supportive:0, PSL:1, PSL＋CyA:2)	CR(CR:0, no CR:1)	time to CR (month)	relapse	time to relapse from CR (m)	eGFR30% decrease(outcome:0)	time to eGFR30% decrease(m)	eGFR50% decrease(outcome:0)	time to eGFR50% decrease(m)	ESRD(outcome:0)	death(outcome:0)	medication for DM(outcome:1)	CVD(outcome:1)	DVT(outcome:1)	gastric ulcer(outcome:1)	steroid psycosis(outcome:1)	aseptic bone necrosis(outcome:1)	malignancy(outcome:1)	malignancy (name)
1	77	1	15	21.8874	142	84	0	0	0		2.9	0.67	86.4277	4.28	1	0.67	0	1	15	1	15	1	16	1	16	1	1	0	0	0	0	0	0	0
2	52	1	18	23.8948	150	100	0	0	0		2.9	1.1	56.2374	5.44	1	1.25	2	0	7	1	18	1	19	1	19	1	1	0	0	0	0	0	0	0
3	63	2	38	18.0907	129	77	0	0	0		2.6	0.65	69.9372	5.64	1	1.01	2	0	4	0	8	0	29	1	39	1	1	1	0	0	0	0	0	0
4	70	2	36	19.8869	120	68	0	0	0		2.3	0.53	84.8292	3.8	1	0.59	0	0	25	1	7	1	37	1	37	1	1	0	0	0	0	0	0	0
5	73	1	31	21.9122	123	72	1	1	20	26.5	1.1	1.05	53.6843	7.26	1	1.09	2	0	1	1	31	1	32	1	32	1	1	1	0	0	0	0	0	0
6	64	1	27	30.111	104	76	0	0	0		1.7	2.01	27.3988	8.6	0	1.49	2	1	27	1	0	1	28	1	28	1	1	0	0	0	0	0	0	0
7	86	1	42	23.4221	120	78	0	0	0		1.6	1.18	45.0777	6	1	0.9	2	0	7	0	27	1	43	1	43	1	1	0	0	0	0	0	0	1	colon
8	75	1	3	23.044	145	70	0	0	0		1.4	0.95	59.4333	6.12	0	0.95	2	1	3	1	0	1	4	1	4	1	1	0	0	0	0	0	0	0
9	64	1	62	24.7003	162	99	0	0	0		2	0.69	88.2525	4.16	1	0.86	2	0	20	1	62	1	63	1	63	1	1	1	0	0	0	0	0	0
10	44	1	58	31.9096	125	82	0	0	0		1.9	0.89	74.3872	7.6	0	0.83	2	0	7	1	58	1	59	1	59	1	1	0	0	0	0	0	0	0
11	41	1	0	18.6082	130	88	0	0	0		3.5	0.7	98.7178	1.1	0	0.71	0	1	0.2		0	1	0	1	0	1	1	0	0	0	0	0	0	0
12	79	2	72	24.5657	153	99	0	0	0		2.3	0.61	70.2549	1.86	1	0.63	0	0	48	0	17	1	73	1	73	1	1	0	0	0	0	0	0	0
13	66	2	71	23.1525	180	85	0	0	0		1.4	0.77	57.3345	2.42	1	0.84	2	0	6	1	71	1	73	1	73	1	1	0	0	0	0	0	0	0
14	66	1	68	25.2943	141	83	0	0	0		2.2	0.97	60.2649	2.02	1	1.09	0	0	23	1	68	1	70	1	70	1	1	0	0	0	0	0	0	1	esophagus
15	68	1	27	22.7127	141	99	0	0	0		2.4	0.7	85.3757	3.62	1	0.51	1	0	7	1	27	1	28	1	28	1	1	0	0	0	0	0	0	0
16	46	1	29	25.7069	120	74	0	0	0		2.2	0.9	72.5519	4.06	1	1.09	2	1	29	1	29	1	30	1	30	1	1	1	0	0	0	0	0	0
17	51	1	37	27.0239	122	70	1	2	20	31	3.5	0.9	70.4349	10.53	1	1.1	0	0	30	1	37	1	38	1	38	1	1	1	0	0	0	0	0	0
18	49	1	92	33.8203	170	101	1	2	10	15	3.8	1	63.4915	6.1	1	1.07	0	0	43	1	92	1	94	1	94	1	1	0	0	0	0	0	0	0
19	59	2	5	19.606	96	74	0	0	0		2.5	0.7	65.7165	3.53	1	1	0	1	5	1	5	1	5	1	5	1	1	0	0	0	0	0	0	0
20	60	1	105	18.587	136	72	0	0	0		2.5	1.2	49.0736	12.5	1	0.67	1	0	10	0	78	1	107	1	107	1	1	0	0	0	0	0	0	1	prostate
21	60	1	71	27.5041	156	104	0	0	0		3.8	1	59.9063	3.45	1	0.95	0	1	71	1	0	1	73	1	73	1	1	0	0	0	0	0	0	0
22	61	1	101	26.4484	128	60	0	0	0		2.8	0.7	88.0795	3.54	1	1.21	2	1	101	1	0	0	21	1	103	1	1	0	0	0	0	0	0	0
23	51	1	116	27.6095	134	86	0	0	0		1.6	0.8	80.1214	6.02	1	0.75	1	0	21	1	116	1	118	1	118	1	1	0	0	0	0	0	0	0
24	54	1	70	33.4622	120	70	0	0	0		3.2	1	61.7454	5.6	1	0.92	0	0	42	1	70	1	71	1	71	1	1	0	0	0	0	0	0	0
25	65	1	113	22.5827	126	76	0	0	0		2.2	1.1	52.7487	3.98	1	1.27	1	0	6	1	113	1	115	1	115	1	1	0	0	0	0	0	0	0
26	64	1	2	32.5964	121	75	0	0	0		3.7	1.85	30.0014	2.1	1	1.68	0	1	2	1	0	1	2	1	2	1	1	0	0	0	0	0	0	0
27	54	1	104	29.0533	153	45	1	2	30	51	2.8	0.7	91.2153	1.86	1	0.81	0	0	20	0	60	1	106	1	106	1	1	0	0	0	0	0	0	0
28	41	1	0	23.04	123	60	0	0	0		3.8	0.76	90.2241	5.44	0	0.76	0	0	0	1	0	1	1	1	1	1	1	0	0	0	0	0	0	0
29	53	1	15	18.9555	170	110	0	0	0		1.9	0.74	86.2969	8.93	1	1.36	2	1	15	1	15	0	4	0	6	1	1	1	0	0	0	0	0	0
30	70	1	14	29.1637	134	69	0	0	0		4.3	0.96	59.9313	1.42	1	0.94	0	1	14	1	14	1	15	1	15	1	1	0	0	0	0	0	0	0
31	51	2	14	19.2277	164	84	0	0	0		3.2	0.59	111.794	2.45	1	0.6	0	1	14	1	14	1	14	1	14	1	1	0	0	0	0	0	0	0
32	66	1	11	18.4911	153	88	1	1	20	40	3.3	0.88	67.0392	9.3	1	1.44	2	0	6	1	11	0	8	1	12	1	1	0	0	0	0	0	0	0
33	78	1	6	19.8058	167	84	0	0	0		2.2	1.02	54.3703	7.94	1	1.27	2	1	6	1	6	1	7	1	7	1	1	0	0	0	0	0	0	0
34	64	1	5	27.7767	126	79	0	0	0		2.3	0.93	63.666	3.9	1	0.94	2	1	5	1	5	1	6	1	6	1	1	0	0	0	0	0	0	0
35	74	2	18	17.6561	130	67	0	0	0		2.6	0.58	102.363	6.35	1	0.85	2	0	4	1	18	0	2	1	19	1	1	0	0	0	0	0	0	0
36	74	2	18	21.5426	131	76	0	0	0		2.6	0.54	110.686	7.66	1	0.62	0	1	18	1	18	0	15	1	18	1	1	0	0	0	0	0	0	0
37	81	2	38	21.8112	115	78	0	0	0		1.8	1.56	33.79	4.7	1	1.48	2	0	15	1	38	1	39	1	39	1	1	0	0	0	0	0	0	0
38	56	1	37	24.4473	162	91	0	0	0		3.5	0.77	81.33	2.6	1	0.82	0	0	25	1	37	1	38	1	38	1	1	0	0	0	0	0	0	0
39	72	1	64	24.4796	142	70	0	0	0		1.7	1.07	52.7961	13.5	1	1.13	2	0	16	1	33	1	66	1	66	1	1	0	0	0	0	0	0	0
40	45	1	71	23.5479	112	58	0	0	0		1.1	0.7	96.1153	11	1	0.79	2	1	71	1	43	1	73	1	73	1	1	0	0	0	0	0	0	0
41	71	1	7	17.5278	109	58	0	0	0		3.9	2.75	18.8739	0.9	1	2.54	1	1	7	1	7	1	8	1	8	1	0	1	0	0	0	0	0	0
42	80	2	10	24.7768	165	98	0	0	0		1.9	0.89	62.6588	3.4	1	1.06	2	0	3	1	10	0	10	1	11	1	1	0	0	0	0	0	0	0
43	82	1	21	22.4059	117	57	0	0	0		3.2	1.2	44.8655	1.93	1	1.03	0	1	21	1	21	1	21	1	21	1	1	0	0	0	0	0	0	0
44	41	1	6	26.3656	130	86	1	2	40	42	2.1	1	66.824	10.9	1	2.46	2	1	6	1	6	0	2	0	5	1	1	0	0	0	0	0	0	0
45	66	1	82	23.0498	174	103	0	0	0		1.5	1.2	47.7494	9.55	1	0.96	2	0	26	1	82	1	84	1	84	1	1	0	0	0	0	0	0	0
46	73	2	85	18.369	126	76	0	0	0		2.8	0.6	99.0218	3.1	1	0.7	0	0	17	0	58	0	85	1	86	1	1	0	0	0	0	0	0	0
47	76	1	83	21.2306	130	80	0	0	0		2.1	1	55.9768	0.9	1	1.16	0	1	83	1	35	1	85	1	85	1	1	0	1	0	0	0	0	0
48	71	2	80	28.7923	126	83	0	0	0		3.2	0.7	84.3244	1.36	1	0.75	0	0	10	1	80	1	82	1	82	1	1	0	0	0	0	0	0	0
49	76	1	14	19.1243	118	92	0	0	0		3.2	1.2	45.8547	0.7	1	1.17	0	1	14	1	14	1	15	1	15	1	0	0	0	0	0	0	0	0
50	69	1	75	23.2978	127	72	0	0	0		3.8	0.67	89.1921	1.1	1	0.61	0	0	11	1	75	1	76	1	76	1	1	1	0	0	0	0	0	1	gastric
51	64	1	97	22.8329	140	58	0	0	0		2.6	1.5	37.7385	3.83	1	1.89	0	0	74	1	97	1	99	1	99	1	1	0	0	0	0	0	0	0
52	67	1	95	23.2335	184	80	0	0	0		2.5	1.3	43.5576	3.5	1	1.15	0	0	26	1	95	1	97	1	97	1	1	0	0	0	0	0	0	0
53	75	2	31	21.5045	142	77	1	1			3.2	0.6	98.2566	1.8	1	0.94	0	1	31	1	31	0	30	1	31	1	1	0	0	0	0	0	0	0
54	62	1	40	21.9671	164	84	0	0	0		2.3	0.8	75.7539	9.47557	1	1.12	1	0	3	1	40	1	41	1	41	1	1	1	0	0	0	0	0	0
55	63	1	110	26.8136	162	82	0	0	0		2.8	1.4	40.8815	2.95	1	1.02	0	0	8	0	35	1	112	1	112	1	1	0	0	0	0	0	0	0
56	68	2	30	23.7171	130	76	1	2	5		3.1	0.6	101.059	2.7	1	0.7	0	0	18	1	30	0	23	1	31	1	1	0	0	0	0	0	0	0
57	81	1	2	15.2219	80	50	0	0	0		2.2	0.7	81.195	4.3	1	0.7	1	1	2	1	0	1	2	1	2	1	0	0	0	0	0	0	0	0
58	28	2	123	23.3844	110	60	0	0	0		2.6	0.5	159.145	5.76	1	0.48	0	0	8	1	123	1	125	1	125	1	1	0	0	0	0	0	0	0
59	64	2	120	20.5203	130	70	0	0	0		3.4	0.7	86.8742	1.049	1	2.06	0	0	3	0	34	0	2	0	4	1	1	0	0	0	0	0	0	0
60	55	2	1	22.0166	100	54	0	0	0		4	0.5	131.113	0.459	1	0.5	0	1	1	1	1	1	2	1	2	1	1	0	0	0	0	0	0	0
61	63	1	9	19.4771	128	62	0	0	0		1.7	0.8	75.4068	3.7	0	1.1	0	1	9	1	9	1	9	1	9	1	1	0	0	0	0	0	0	0
62	60	1	115	23.2458	100	58	1	2	30		2.1	0.8	76.4701	4.04223	1	1.38	2	0	14	0	27	0	68	0	68	1	1	0	0	0	0	0	0	0
63	74	1	18	23.9446	159	102	0	0	0		2.1	1.45	37.5661	10.5	1	1.18	2	0	7	1		1	19	1	19	1	1	0	0	0	0	0	0	0
64	69	2	17	20.7922	158	97	0	0	0		2.5	0.49	125.596	5.03	0	0.64	1	0	4	1		1	18	1	18	1	1	0	0	0	0	1	0	0
65	61	2	8	24.927	128	76	0	0	0		1.6	0.7	88.0795	11.88	1	0.75	2	1	8	1		1	9	1	9	1	1	0	0	0	0	0	0	0
66	68	1	32	22.4913	117	64	0	0	0		2.1	0.81	72.7761	8.7	1	1.06	2	0	4	1		1	33	1	33	1	1	0	0	0	0	0	0	0
67	75	2	11	24.5603	154	78	0	0	0		2.4	0.93	60.8329	11.1	1	1.07	0	1	11	1		1	11	1	11	1	1	0	0	0	0	0	0	0
68	67	1	4	21.8369	159	89	0	0	0		2.5	1.7	32.4793	10.24	1	1.8	0	1	4	1		1	4	1	4	1	1	0	0	0	0	0	0	0
69	49	2	72	24.4444	100	80	0	0	0		1.5	0.72	90.9481	3.5	1	2.17	2	0	2	0	3	0	6	0	10	1	1	1	0	0	0	0	0	0
70	47	2	62	22.9874	96	62	0	0	0		2.4	0.53	128.692	3.79	1	0.58	0	0	48	1		1	63	1	63	1	1	0	0	0	0	0	0	0
71	66	2	14	24.6009	124	78	0	0	0		3.2	0.5	124.428	5.47	1	0.54	1	0	9	1		1	15	1	15	1	1	1	0	0	0	0	0	0
72	77	1	10	25.2163	107	56	1	2	10	18	2.9	0.73	78.6871	1.99	1	0.92	2	0	7	1		1	11	1	11	1	1	0	0	0	0	0	0	0
73	69	1	22	21.9671	160	86	0	0	0		1.4	1.3	43.1915	3.8	1	1.09	2	0	7	1		1	23	1	23	1	1	0	0	0	0	0	0	0
74	70	1	3	17.5781	130	80	1	2	40	100	2.2	0.8	73.1607	11.926	1	1.4	2	1	3			0	2	1	4	1	0	0	0	0	0	0	0	0
75	60	1	34	28.0664	160	80	1	2	20	40	1.8	1	59.9063	7.4	1	1.76	2	0	17	0	8	0	15	1	35	1	1	0	0	0	0	0	0	0
76	74	2	35	34.6667	180	80	0	0	0		2.3	2.1	25.051	15	1	1.6	0	0	16	1		1	36	1	36	1	1	0	0	0	0	0	0	0
77	67	1	35	22.4913	123	75	1	2	20	47	3.8	1.1	52.2919	2.82	1	1.38	0	0	33	1		1	36	1	36	1	1	0	0	0	0	0	0	0
78	70	1	31	22.0386	140	80	0	0	0		3.9	0.8	73.1607	0.56	1	0.69	0	0	10	1		1	32	1	32	1	1	0	0	0	0	0	0	0
79	66	1	58	25.3444	140	80	0	0	0		3	0.9	65.4111	2.427	1	1.25	0	1	58			1	59	1	59	1	1	0	0	0	0	0	0	0
80	65	2	62	31.2591	200	120	1	2	20	45	1.7	1.3	43.9381	10	1	4.72	0	0	50	1		0	1	0	6	1	1	0	0	0	0	0	0	0
81	18	1	5	29.4118	128	68	0	0	0		4.2	0.6	147.993	1.56	1	0.6	0	1	5			1	5	1	5	1	1	0	0	0	0	0	0	0
82	61	2	57	23.2446	140	75	0	0	0		3.9	0.7	88.0795	2.14	1	0.55	0	1	57			1	58	1	58	1	1	0	0	0	0	0	0	0
83	49	1	77	23.4602	146	90	1	2	20	29	2	0.8	81.0466	16.7	1	0.72	1	0	69	1		1	79	1	79	1	1	0	0	0	0	0	0	0
84	59	2	22	24.5282	130	70	0	0	0		3.2	0.7	88.9262	2.27	0	0.5	1	0	3	1		1	23	1	23	1	1	0	0	0	0	0	0	0
85	35	2	46	20.3954	105	60	0	0	0		3.6	0.5	149.273	1.322	1	0.5	0	0	9	1		1	47	1	47	1	1	0	0	0	0	0	0	0
86	75	2	91	26.7857	162	72	0	0	0		2.2	0.9	63.0548	5.8	1	1.47	0	0	15	1		0	32	1	92	1	0	0	0	0	0	0	0	0
87	55	1	45	24.0569	132	90	1	2	40	70	2	0.7	90.7362	6.8	1	0.8	1	0	8	1		1	46	1	46	1	1	0	0	0	0	0	0	0
88	54	1	92	29.2011	132	82	1	2	20	34	2.3	0.9	69.2889	5.8	1	0.94	1	0	15	0	59	1	94	1	94	1	1	0	0	0	0	0	0	0
89	56	1	119	24.4646	140	70	0	0	0		2.8	0.8	77.9994	4.5	1	0.8	2	0	9	0	31	1	121	1	121	1	1	0	0	0	0	0	0	0
90	67	2	115	24.8319	130	70	0	0	0		2.1	0.6	101.489	1.8	1	0.74	0	0	3	1		1	117	1	117	1	1	0	0	0	0	0	0	0
91	77	1	18	21.03	110	69	1	2	40	100	1.3	0.72	79.8835	3.78	1	0.8	1	0	12	1		1	19	1	19	1	1	0	0	0	0	1	0	0
92	62	1	16	20.9829	110	73	1	2	20	40	3.7	0.71	86.3195	1.55	1	0.63	0	1	16			1	17	1	17	1	1	0	0	0	0	0	0	0
93	63	2	15	24.6385	125	77	1	2	10	21.5	2.5	0.71	85.924	9.72	0	1.06	2	0	11	1		0	15	1	16	1	1	0	0	0	0	0	0	0
94	70	1	14	22.8362	111	68	0	0	0		2	0.89	65.1067	6.43	1	0.78	2	1	14			1	15	1	15	1	1	0	0	0	0	0	0	0
95	71	1	14	22.6221	162	88	1	1	20	50	2.2	0.98	58.3565	7.67	0	1.08	2	1	14			1	15	1	15	1	1	0	1	0	0	0	0	0
96	68	1	14	25.9257	110	60	1	2	10	24	2.4	0.84	69.9375	3.93	1	0.92	2	1	14			1	14	1	14	1	1	0	0	0	0	0	0	0
97	69	2	14	27.0089	107	62	0	0	0		3.1	0.67	89.1921	3	1	1	0	1	14			0	6	1	14	1	1	0	0	0	0	0	0	0
98	48	1	12	23.729	127	79	1	1	20	20	3.9	0.85	76.2959	1.95	1	0.89	1	0	5	1		1	13	1	13	1	1	0	0	0	0	0	0	0
99	63	2	28	26.965	132	104	1	1	40	72	1.9	0.59	105.215	4.16	1	0.61	2	0	4	0	3	1	29	1	29	1	1	0	0	0	0	0	0	0
100	40	1	26	20.6892	116	68	1	2	15	16.5	2.1	0.72	96.4026	4.8	0	0.73	2	0	11	1		1	27	1	27	1	1	0	0	0	0	0	0	0
101	65	2	25	23.6889	149	85	0	0	0		2	0.99	59.193	3.07	1	0.85	0	0	14	1		1	26	1	26	1	1	0	0	0	0	0	0	0
102	57	2	39	21.9052	126	80	0	0	0		3.1	0.53	121.761	2.34	1	0.75	2	0	2	1		1	40	1	40	1	1	0	0	0	0	0	0	0
103	74	1	38	26.1774	150	70	1	1	20	50	2.2	0.83	69.1609	4.85	1	1.1	0	0	25	0	4	1	39	1	39	1	1	0	0	0	0	0	0	0
104	62	2	33	21.7973	106	72	0	0	0		1.6	0.54	116.452	3.29	0	0.57	2	0	11	1		1	34	1	34	1	1	0	0	0	0	0	0	0
105	63	1	63	22.921	130	80	1	2	20	43	2.9	0.91	65.4937	5.55	1	1.76	0	0	14	0	28	0	47	0	50	1	1	0	0	0	0	0	0	0
106	63	2	63	21.2874	120	62	0	0	0		3.9	0.6	103.298	5.5	1	0.76	0	0	10	1		1	64	1	64	1	1	0	0	0	0	0	0	0
107	73	1	63	28.3003	140	72	1	1	10	5	1.7	1.15	48.5987	11.7	1	1.19	2	0	0.1	0	59	1	64	1	64	1	1	0	0	0	0	0	0	0
108	40	1	60	22.3952	104	80	1	2	30	33	3.3	0.79	87.0977	2.34	1	0.76	0	0	20	1		1	61	1	61	1	1	0	0	0	0	0	0	0
109	61	1	56	19.052	138	100	1	2	20	41	2.8	0.67	92.403	3.72	1	0.66	0	0	20	1		1	57	1	57	1	1	0	0	0	0	0	0	0
110	76	1	57	20.3125	116	76	1	2	40	120	2.7	0.69	84.0054	4.3	1	1.27	2	0	6	0	11	0	26	0	47	1	1	0	0	0	0	0	0	0
111	58	1	77	23.3355	140	80	1	1	10	17	2.2	0.81	76.1755	4.8	1	0.74	2	0	7	0	31	1	79	1	79	1	1	0	0	0	0	0	0	0
112	67	1	75	27.1416	128	80	1	2	40	94	4.2	0.62	97.9133	3	1	0.97	0	1	75	1		0	1	1	77	1	1	0	0	0	0	0	0	0
113	69	1	75	21.8399	140	84	1	1	15	39	2.6	0.75	78.8379	3.14	1	1.3	0	1	75			0	22	0	57	1	1	1	0	0	0	0	0	0
114	53	1	86	23.0518	140	80	1	2	16	29.6	3.5	0.8	79.2418	5.2	1	0.8	0	0	14	1		1	87	1	87	1	1	0	0	0	0	0	0	0
115	64	2	87	21.2517	118	60	0	0	0		3	0.83	72.1035	1.97	1	0.87	0	1	87			1	89	1	89	1	1	0	0	0	0	0	0	0
116	44	1	53	29.0533	132	87	1	2	25	28.75	1.8	0.74	91.0314	5.9	1	1.79	2	0	32	0	8	0	10	0	15	1	1	0	0	0	0	1	0	0
117	61	2	6	20.64	120	70	0	0	0		3.5	0.69	89.4769	2.5	1	0.76	0	1	6			1	6	1	6	1	1	0	0	0	0	0	0	0
118	48	1	41	22.9167	128	58	1	1	10	10	2	0.68	97.3914	2.74	1	0.7	2	0	6	1		1	42	1	42	1	1	0	0	0	0	0	0	0
119	75	1	70	24.4975	142	80	0	0	0		2.4	0.56	105.96	4.97	1	0.71	0	0	25	1		1	72	1	72	1	1	0	0	0	0	0	0	0
120	57	1	27	26.2442	118	74	1	1	20	30	2.2	0.8	77.6042	4.08	1	0.89	2	0	20	1		1	28	1	28	1	1	0	0	0	0	0	0	0
121	71	1	2	26.1066	132	70	1	1	30	60	2.3	1.27	43.947	5.06	0	5.41	2	1	2			0	1	0	1	1	0	0	0	0	0	0	0	0
122	31	1	104	22.2753	122	66	1	1	20	5	3.1	0.75	99.1891	3.24	1	0.73	0	0	10	0	6	1	106	1	106	1	1	0	0	0	0	0	0	0
123	51	1	106	27.3172	120	76	1	2	20	31	3.4	0.9	70.4349	1.9	1	0.9	2	1	106			1	108	1	108	1	1	0	0	0	0	0	0	0
124	48	1	121	22.8405	128	76	1	2	20	28	3.2	0.8	81.5277	6.2	1	0.84	0	0	14	1		1	124	1	124	1	1	0	0	0	0	0	0	0
125	64	1	122	24.5018	132	82	1	2	20	40	2.4	1.4	40.6972	4.02	1	11.74	1	1	122			0	5	0	5	0	0	0	0	0	0	0	0	0
126	56	2	50	17.1225	120	70	0	0	0		2.8	0.6	106.85	5.2	1	0.68	0	0	17	1		1	51	1	51	1	1	0	0	0	0	0	0	0
127	64	1	19	23.4924	110	76	1	1	10	5	2.8	0.71	85.5365	4.4	1	0.99	2	1	19			0	19	1	20	1	1	0	0	0	0	0	0	0
128	64	1	15	22.6709	138	73	1	2	40	45	3.6	0.76	79.3995	4.04	1	0.89	0	1	15			1	16	1	16	1	1	0	0	0	0	0	0	0
129	68	1	12	24.0575	158	86	1	2	20	33	1.8	0.75	79.1689	2.56	1	1.28	2	0	4	1		0	6	1	13	1	1	0	0	0	0	0	0	0
130	71	1	44	23.5355	138	76	0	0	0		2.4	1.21	46.3365	5.1	1	1.2	0	1	44			1	45	1	45	1	1	0	0	0	0	0	0	0
131	67	1	42	21.8724	126	60	0	0	0		1.9	0.82	72.1117	7.99	1	1.17	2	0	7	0	27	1	43	1	43	1	1	0	0	0	0	0	0	0
132	57	1	38	22.5024	121	78	1	2	50	92.5	2.2	0.78	79.7837	8.4	1	0.73	0	1	38	1		1	39	1	39	1	1	0	0	0	0	0	0	0
133	76	1	29	16.4354	142	88	0	0	0		1.5	1.2	45.8547	6	1	2.05	0	0	18	1		0	29	1	29	1	0	0	0	0	0	0	0	0
134	61	2	15	21.3593	119	71	0	0	0		2.6	0.52	121.928	3.63	0	0.43	2	0	8	1		1	15	1	15	1	1	0	0	0	0	0	0	0
135	74	1	3	23.3355	115	75	0	0	0		1	1.05	53.475	9.16	1	1.07	0	1	4			1	4	1	4	1	1	0	0	0	0	0	0	0
136	59	1	22	20.3954	137	98	1	2	30	60	2.8	1.15	51.6611	9.36	1	3.27	0	1	22			0	4	0	10	1	1	0	0	0	0	0	0	0
137	76	1	24	22.0734	143	85	0	0	0		3.3	0.97	57.8735	5.3	1	0.94	2	0	8	1		1	24	1	24	1	1	0	0	0	0	0	0	0
138	62	1	14	23.7356	150	86	0	0	0		3	0.8	75.7539	7.5	1	0.88	0	1	15			1	15	1	15	1	1	0	0	0	0	0	0	1	lymphoma
139	57	1	43	22.1003	127	76	0	0	0		3.9	0.8	77.6042	0.92	1	0.73	0	1	85			1	44	1	44	1	1	0	0	0	0	0	0	0
140	69	2	39	22.6003	117	74	0	0	0		2.7	0.69	86.3677	10.2	1	0.64	0	1	39			1	40	1	40	1	1	0	0	0	0	0	0	0
141	80	1	37	22.5866	136	58	0	0	0		2.5	0.85	65.8917	10.7	1	0.99	0	0	16	1		1	38	1	38	1	1	0	0	0	0	0	0	0
142	62	2	36	22.7263	143	89	1	1	20	19	3.1	0.61	101.914	9.97	1	1.14	2	0	12	1		0	7	0	36	1	1	0	0	0	0	0	0	0
143	68	1	33	24.977	212	122	1	1	25	60	2.2	1.27	44.4949	8.4	1	1.18	0	1	35			1	34	1	34	1	1	0	0	0	0	0	0	0
144	55	2	59	22.6667	100	80	1	1	15	17.25	1.4	0.49	134.043	8.29	1	0.56	2	0	14	1		1	61	1	61	1	1	0	0	0	0	0	0	0
145	64	1	73	23.6652	133	86	1	1	20	40	2.7	0.88	67.6338	3.4	1	0.87	0	0	8	1		1	74	1	74	1	1	0	0	0	0	0	0	0
146	62	1	73	23.3234	143	81	1	1	20	40	1.8	0.96	62.0555	9.3	1	1.31	0	0	39	1		0	56	1	75	1	1	0	0	0	0	0	0	0
147	51	1	88	25.462	93	54	1	2	20	41.5	1.9	1.05	59.5043	9	1	1.2	1	1	88			1	89	1	89	1	1	0	0	0	0	0	0	0
148	68	2	56	27.1628	158	88	0	0	0		1.9	0.65	92.5858	2.63	1	1.28	1	1	56			0	23	0	33	1	1	0	0	0	0	0	0	0
149	47	1	84	20.8086	140	90	0	0	0		3.8	0.6	112.36	1.54	1	0.67	0	0	28	1		1	85	1	85	1	1	0	0	0	0	0	0	0
150	59	2	110	20.2395	128	76	0	0	0		3.5	0.48	134.366	2.58	1	0.72	0	0	66	0	23	0	46	1	112	1	1	0	0	0	0	0	0	0
151	73	1	12	23.4168	148	85	1	1	6	3	1.6	1.75	30.7004	7.67	1	1.67	1	1	12			1	12	1	12	1	1	0	0	0	0	0	0	0
152	65	1	14	26.1719	132	82	0	0	0		2.7	0.79	75.769	3.58	1	0.87	1	0	9	1		1	15	1	15	1	1	0	0	0	0	0	0	0
153	76	1	1	21.0517	145	76	0	0	0		2.5	0.81	70.4897	2.58	1	0.93	0	1	1			1	2	1	2	1	1	0	0	0	0	0	0	0
154	63	2	6	19.3962	138	77	1	1	20	45	3.3	0.66	93.07	3.79	1	0.65	0	1	6			1	6	1	6	1	1	0	0	0	0	0	0	0
155	69	2	10	19.4363	149	79	0	0	0		2.8	0.52	117.691	3.75	1	0.24	1	0	7	1		1	10	1	10	1	0	0	0	0	0	0	0	0
156	50	1	4	24.9438	150	103	1	2	30	45	1.2	0.86	74.4485	17.02	1	0.81	1	1	4			1	4	1	4	1	1	1	0	0	0	0	0	0
157	68	1	25	21.9531	130	70	1	1	20	43	1.88	0.77	76.922	20.9	1	0.86	1	0	13	1		1	26	1	26	1	1	0	0	0	0	0	0	0
158	64	2	18	16.5038	112	68	0	0	0		3.36	0.58	106.718	5.82	1	0.64	1	0	9	1		1	19	1	19	1	1	0	0	0	0	0	0	0
159	63	1	0	21.5978	138	90	0	0	0		4.1	0.8	75.4068	1.94	1	0.78	0	1	0.1			1	0	1	0	1	1	0	0	0	0	0	0	0
160	64	1	22	20.9026	140	90	0	0	0		3.81	0.67	91.1386	6.19	1	0.7	1	0	2	1		1	22	1	22	1	1	0	0	0	0	0	0	0
161	83	2	1	22.1877	130	75	0	0	0		3.4	0.71	79.3871	8.48	1	0.72	0	1	1			1	1	1	1	1	1	0	0	0	0	0	0	0
162	66	1	21	26.7109	136	72	1	1	20	24	4.53	0.8	74.4067	4.2	1	0.84	0	0	18	1		1	22	1	22	1	1	0	0	0	0	0	0	0
163	66	1	21	21.651	120	68	1	1	40	84	3.6	1.21	47.3179	1.44	1	1.1	0	0	1	1		1	22	1	22	1	1	0	0	0	0	0	0	0
164	69	1	16	25.8594	125	62	0	0	0		2.5	0.74	80.0042	2.23	1	0.63	0	1	16			1	16	1	16	1	0	0	0	0	1	0	0	0
165	77	2	37	26.2053	136	76	0	0	0		2.1	0.68	85.0382	4.3	1	1.89	1	1	37			0	15	0	17	1	1	0	0	0	0	0	0	0
166	82	2	0	23.3291	138	70	0	0	0		2.16	1.92	26.8291	5.5	0	6.66	1	1	0.7			0	1	0	1	0	0	0	0	0	0	0	0	0
167	59	1	61	21.0077	161	95	1	1	40	74	1.75	1.38	42.3194	9.14	1	0.98	1	1	61			1	62	1	62	1	1	0	0	0	0	0	0	0
168	65	1	3	26.1719	160	100	1	1	20	43	2.67	0.7	86.4885	2.88	1	0.7	0	1	3			1	3	1	3	1	1	0	0	0	0	0	0	0
169	50	1	66	37.2245	110	78	1	1	30	45	3.9	1	63.1244	4.37	1	1.07	0	1	66			1	67	1	67	1	1	0	1	0	0	0	0	0
170	53	2	30	21.0828	130	65	0	0	0		2.9	0.43	156.286	2.5	1	0.45	1	0	6			1	31	1	31	1	1	0	0	0	0	0	0	0
171	30	1	40	33.379	132	82	0	0	0	0	3.17	0.77	97.2853	8.28	1	0.76	1	0	32	1		1	41	1	41	1	1	0	0	0	0	0	0	0
